# Supplementary material for: Crystal structure of 1-bromo-4-methane­sulfonyl-2,3-di­methyl­benzene
Source: Acta Crystallogr E Crystallogr Commun. 2015 Nov 21;71(Pt 12):o973. doi: 10.1107/S205698901502099X (PMC4719929; doi:10.1107/S205698901502099X)
Supplement: Supplementary file 2 [file e-71-0o973-Isup2.hkl]

# 
# h,k,l, Fc-squared, Fo-squared, sigma(Fo-squared) and status flag 
# 
data_I
_shelx_title ' A in P2(1)/c' 
_shelx_refln_list_code          4 
_shelx_F_calc_maximum      186.83 
_exptl_crystal_F_000       528.00 
_reflns_d_resolution_high  0.8410 
 
loop_ 
 _symmetry_equiv_pos_as_xyz 
 'x, y, z' 
 '-x, y+1/2, -z+1/2' 
 '-x, -y, -z' 
 'x, -y-1/2, z-1/2' 
 
_cell_length_a     8.8082 
_cell_length_b     5.2466 
_cell_length_c    22.6578 
_cell_angle_alpha  90.000 
_cell_angle_beta  100.956 
_cell_angle_gamma  90.000 
 
_shelx_F_squared_multiplier     1.000 
 
loop_ 
 _refln_index_h 
 _refln_index_k 
 _refln_index_l 
 _refln_F_squared_calc 
 _refln_F_squared_meas 
 _refln_F_squared_sigma 
 _refln_observed_status 
   1   0   0      757.48      725.97     22.27 o 
   2   0   0     6410.47     5932.86    172.69 o 
   3   0   0     2188.28     2450.72     48.54 o 
   4   0   0      371.62      333.55     10.92 o 
   5   0   0     4771.89     4750.31     93.50 o 
   6   0   0       24.95       32.57      7.07 o 
   7   0   0     4077.16     4049.82    130.07 o 
   8   0   0      366.29      399.21     17.97 o 
   9   0   0      375.49      413.31     24.75 o 
  10   0   0       48.14       25.57     15.40 o 
   1   1   0    18035.32    17196.01    268.32 o 
   2   1   0      727.40      864.99     13.46 o 
   3   1   0     4018.28     4090.18     55.91 o 
   4   1   0     5480.65     5556.40     75.65 o 
   5   1   0      127.63      111.39      5.32 o 
   6   1   0     5697.79     5625.66     78.29 o 
   7   1   0      530.27      519.32     17.86 o 
   8   1   0     1304.68     1264.72     37.45 o 
   9   1   0      214.68      235.34     12.54 o 
  10   1   0       15.26       28.87     16.77 o 
   0   2   0     3308.61     3480.24    106.70 o 
   1   2   0     2588.13     2769.94     56.30 o 
   2   2   0     4183.95     4478.18     74.06 o 
   3   2   0     8799.68     9221.01    137.40 o 
   4   2   0     1495.88     1523.10     20.59 o 
   5   2   0     2447.36     2479.97     42.67 o 
   6   2   0        0.37        0.00      5.74 o 
   7   2   0      753.59      736.35     19.53 o 
   8   2   0      460.98      463.85     22.82 o 
   9   2   0       52.92       57.90     15.31 o 
   1   3   0     2155.04     2289.64     50.04 o 
   2   3   0     3204.44     3416.30     49.37 o 
   3   3   0      968.91      987.93     17.59 o 
   4   3   0     2325.78     2254.82     52.29 o 
   5   3   0     1350.40     1337.89     27.70 o 
   6   3   0      203.94      214.98     15.96 o 
   7   3   0      129.43       98.40     22.41 o 
   8   3   0       99.14       99.16     15.81 o 
   9   3   0      641.51      569.88     28.47 o 
   0   4   0     1298.37     1266.39     32.79 o 
   1   4   0      253.56      255.66     21.45 o 
   2   4   0      541.97      533.30     16.02 o 
   3   4   0     1193.75     1216.51     44.55 o 
   4   4   0      187.65      253.49     17.53 o 
   5   4   0      439.33      446.83     22.86 o 
   6   4   0       28.22       24.54     13.22 o 
   7   4   0      217.50      252.94     37.95 o 
   1   5   0      828.44      764.56     18.00 o 
   2   5   0        2.11        4.38     11.68 o 
   3   5   0      150.79      182.88     18.25 o 
   4   5   0       54.20       41.10     16.50 o 
   5   5   0        4.09       24.08     15.12 o 
   6   5   0      675.62      642.27     56.51 o 
   0   6   0     1017.75      845.59     42.62 o 
   1   6   0        4.57       17.32     16.22 o 
   2   6   0      135.44      148.61     42.35 o 
 -10   1   1        0.86        6.41     11.27 o 
  -9   1   1       74.41       55.56     10.17 o 
  -8   1   1        0.55        2.80      6.90 o 
  -7   1   1      116.85      140.26      9.27 o 
  -6   1   1      403.80      379.06     10.40 o 
  -5   1   1        7.04        3.42      3.42 o 
  -4   1   1       40.22       43.58      3.53 o 
  -3   1   1     1433.33     1565.92     22.98 o 
  -2   1   1     3495.84     3618.97     49.21 o 
  -1   1   1     3760.65     4023.99     64.23 o 
   0   1   1      509.42      553.48     13.79 o 
   1   1   1     3944.72     4240.38     67.60 o 
   2   1   1       64.57       77.46      2.99 o 
   3   1   1      296.20      295.11      7.78 o 
   4   1   1     1069.65     1107.91     17.75 o 
   5   1   1      157.34      178.59     10.92 o 
   6   1   1      111.24      119.10      7.71 o 
   7   1   1      159.52      158.60      9.24 o 
   8   1   1        0.12        2.03      7.40 o 
   9   1   1        6.13        0.00     11.33 o 
  10   1   1       32.64       21.17     17.05 o 
  -9   2   1       35.43       52.36     14.67 o 
  -8   2   1      137.28      119.78     12.54 o 
  -7   2   1      131.12      130.23     12.34 o 
  -6   2   1       43.34       42.05      6.99 o 
  -5   2   1      340.23      368.24     11.84 o 
  -4   2   1      547.42      592.80      9.72 o 
  -3   2   1       90.73      110.64      3.83 o 
  -2   2   1       22.40       26.12      2.82 o 
  -1   2   1      306.49      342.90     10.76 o 
   0   2   1      234.04      235.37     10.20 o 
   1   2   1       98.57      114.24      4.61 o 
   2   2   1       32.03       40.82      3.37 o 
   3   2   1     1097.12     1307.14     17.90 o 
   4   2   1       87.72      109.89      6.35 o 
   5   2   1     1307.96     1227.93     20.98 o 
   6   2   1      174.13      161.35     14.08 o 
   7   2   1        6.78        0.85      8.30 o 
   8   2   1        1.61        3.23     11.19 o 
   9   2   1       49.32       54.70     14.29 o 
  -9   3   1       23.13       40.49     17.31 o 
  -8   3   1       30.45       37.68     14.09 o 
  -7   3   1       22.23        2.29     12.55 o 
  -6   3   1       10.35        6.51      7.40 o 
  -5   3   1       71.90       75.95     11.03 o 
  -4   3   1        0.56        0.56      7.41 o 
  -3   3   1      117.71      106.63      6.68 o 
  -2   3   1       19.06       15.32      4.42 o 
  -1   3   1      148.42      160.50     10.98 o 
   0   3   1      172.46      169.92     17.46 o 
   1   3   1      314.05      312.43     10.16 o 
   2   3   1       12.27        0.00      4.13 o 
   3   3   1       29.60       30.80      4.53 o 
   4   3   1       77.47       67.59     11.41 o 
   5   3   1        9.12       22.17     10.22 o 
   6   3   1        3.66        0.00     10.77 o 
   7   3   1      238.79      195.38     17.22 o 
   8   3   1        0.28        0.00     13.74 o 
  -7   4   1        3.33        7.31     15.00 o 
  -6   4   1       80.37       79.41     15.11 o 
  -5   4   1       24.24        5.04     12.31 o 
  -4   4   1      473.13      473.12     22.06 o 
  -3   4   1        0.10        2.90     10.22 o 
  -2   4   1      279.05      287.44     21.24 o 
  -1   4   1        6.44        2.98      6.65 o 
   0   4   1       34.55       44.54      7.44 o 
   1   4   1      221.43      221.52     20.83 o 
   2   4   1       53.62       58.71      8.33 o 
   3   4   1      106.20      105.82     13.75 o 
   4   4   1        5.60        6.39     11.39 o 
   5   4   1      191.67      235.83     18.34 o 
   6   4   1      277.65      303.83     21.67 o 
   7   4   1        9.55       11.74     13.98 o 
  -6   5   1        0.63        8.04     15.92 o 
  -5   5   1       49.74       28.67     37.26 o 
  -4   5   1        0.04       13.35     14.60 o 
  -3   5   1      128.07      138.61     25.57 o 
  -2   5   1       25.01       28.52     24.06 o 
  -1   5   1      118.58      127.77     40.15 o 
   0   5   1       42.46       44.77      9.70 o 
   1   5   1       68.20      110.03     18.65 o 
   2   5   1        0.52        0.00     14.30 o 
   3   5   1        1.65        0.00     12.03 o 
   4   5   1        0.66        0.00     14.80 o 
   5   5   1       29.16       17.12     16.58 o 
   6   5   1        0.60       11.39     16.21 o 
  -2   6   1        0.78        0.00     18.97 o 
  -1   6   1        0.96       17.87     16.50 o 
   0   6   1       19.48       27.25     14.30 o 
   1   6   1       19.31       14.30     17.05 o 
   2   6   1       16.73        9.72     14.85 o 
 -10   0   2      273.38      247.76     20.35 o 
  -9   0   2      326.21      297.54     22.00 o 
  -8   0   2       23.60       21.67      8.83 o 
  -7   0   2      578.23      600.98     20.14 o 
  -6   0   2     2366.91     2377.52     76.17 o 
  -5   0   2     2668.21     2486.23     51.32 o 
  -4   0   2     5488.59     5408.67    121.13 o 
  -3   0   2    18837.78    15926.69    896.60 o 
  -2   0   2     9559.53     9473.03    273.06 o 
  -1   0   2      386.06      398.18     13.75 o 
   0   0   2      124.77      153.99      5.77 o 
   1   0   2     1186.68     1172.55     35.75 o 
   2   0   2    16514.03    14631.35    376.73 o 
   3   0   2     1557.17     1455.51     30.26 o 
   4   0   2     1575.43     1419.23     30.61 o 
   5   0   2       11.77        6.93      5.22 o 
   6   0   2     2682.20     2738.37     57.06 o 
   7   0   2      298.30      301.33     14.80 o 
   8   0   2       25.68       43.94     20.35 o 
   9   0   2      567.78      600.30     28.87 o 
  10   0   2        2.60        0.00     14.30 o 
 -10   1   2      362.05      378.26     22.82 o 
  -9   1   2      393.08      409.97     16.06 o 
  -8   1   2      348.35      371.36     13.72 o 
  -7   1   2      332.65      350.41     12.32 o 
  -6   1   2      144.76      130.54      9.22 o 
  -5   1   2     2555.32     2499.71     36.72 o 
  -4   1   2     1814.15     1653.30     25.01 o 
  -3   1   2     1180.02     1207.58     18.34 o 
  -2   1   2     5183.33     5019.06     76.31 o 
  -1   1   2     1296.98     1459.74     32.63 o 
   0   1   2     3461.82     3615.51     69.16 o 
   1   1   2     1945.55     2101.80     29.04 o 
   2   1   2     8867.49     8630.21    114.40 o 
   3   1   2     9638.73     9481.89    125.92 o 
   4   1   2      342.87      244.70      6.69 o 
   5   1   2     3010.04     2776.09     40.29 o 
   6   1   2      116.61      139.50      6.96 o 
   7   1   2      195.91      220.58      9.14 o 
   8   1   2      148.07      145.04      9.95 o 
   9   1   2       59.49      112.20     14.60 o 
  -9   2   2       88.47       77.42     17.46 o 
  -8   2   2      965.14      927.31     28.40 o 
  -7   2   2       11.78       15.51     10.28 o 
  -6   2   2     2162.26     2121.49     38.68 o 
  -5   2   2       19.49       22.76      5.71 o 
  -4   2   2     3612.47     3689.34     57.71 o 
  -3   2   2     1835.30     1742.83     50.05 o 
  -2   2   2     1015.65     1137.72     19.89 o 
  -1   2   2    10817.25    11342.11    179.17 o 
   0   2   2      280.73      276.03      8.04 o 
   1   2   2     7656.20     7728.48    123.04 o 
   2   2   2      867.62      921.99     16.11 o 
   3   2   2     1670.16     1788.90     23.45 o 
   4   2   2     2108.92     2214.80     28.65 o 
   5   2   2      157.01      174.64      8.34 o 
   6   2   2      616.85      630.31     26.91 o 
   7   2   2       47.95       33.37     11.42 o 
   8   2   2      650.43      684.85     27.07 o 
   9   2   2      157.02      168.52     19.25 o 
  -9   3   2      148.48      142.17     20.06 o 
  -8   3   2       16.01        7.90     14.21 o 
  -7   3   2     1662.31     1652.10     34.85 o 
  -6   3   2       57.50       62.88      8.93 o 
  -5   3   2     2589.73     2508.71     45.27 o 
  -4   3   2       64.32       62.50      9.62 o 
  -3   3   2      158.10      173.71      7.82 o 
  -2   3   2     3309.84     3331.49     57.45 o 
  -1   3   2       20.95       24.09      5.17 o 
   0   3   2     3263.75     3233.63     55.63 o 
   1   3   2       12.01       18.94      4.50 o 
   2   3   2     4724.33     4906.43     68.82 o 
   3   3   2      242.41      281.30      8.77 o 
   4   3   2       20.77       13.14     11.00 o 
   5   3   2      634.42      587.48     22.79 o 
   6   3   2      326.31      329.09     19.16 o 
   7   3   2      905.94      946.28     32.92 o 
   8   3   2       87.54       63.43     15.99 o 
  -8   4   2       98.81      128.50     19.88 o 
  -7   4   2        2.88        2.38     15.12 o 
  -6   4   2      554.84      513.25     26.49 o 
  -5   4   2        7.18        6.69     11.69 o 
  -4   4   2      570.69      607.36     24.91 o 
  -3   4   2      736.66      681.34     24.84 o 
  -2   4   2        2.65        0.00      6.00 o 
  -1   4   2     1354.19     1339.11     28.63 o 
   0   4   2       57.41       52.72     18.43 o 
   1   4   2      797.19      846.04     18.10 o 
   2   4   2      173.53      162.41      8.82 o 
   3   4   2      314.89      355.77     25.57 o 
   4   4   2      411.57      443.17     22.71 o 
   5   4   2        0.06        5.40     16.36 o 
   6   4   2      270.54      302.00     21.73 o 
   7   4   2        1.34        0.00     13.61 o 
  -6   5   2       43.99       46.49     17.55 o 
  -5   5   2       32.24       75.83     17.44 o 
  -4   5   2      271.34      328.28     33.41 o 
  -3   5   2      146.51      142.45     17.09 o 
  -2   5   2       31.07       35.46     13.34 o 
  -1   5   2      249.09      279.13     43.59 o 
   0   5   2      117.72       93.12     11.68 o 
   1   5   2       84.56       68.17     14.84 o 
   2   5   2       12.83        9.68     12.25 o 
   3   5   2      674.52      651.37     27.49 o 
   4   5   2       29.90       54.54     16.36 o 
   5   5   2      159.50      191.87     21.44 o 
  -2   6   2       60.43       72.60     18.97 o 
  -1   6   2        3.95        0.55     11.78 o 
   0   6   2        0.36        0.02     11.62 o 
   1   6   2       52.19       21.17     17.32 o 
   2   6   2       77.34       76.17     19.52 o 
 -10   1   3        5.96        6.45     10.96 o 
  -9   1   3      205.35      194.89     11.85 o 
  -8   1   3       10.30       13.41      9.58 o 
  -7   1   3        0.21        3.55      6.29 o 
  -6   1   3       57.83       83.46      5.93 o 
  -5   1   3      225.29      194.26      9.37 o 
  -4   1   3     1559.73     1725.94     25.96 o 
  -3   1   3     2465.28     2568.97     41.34 o 
  -2   1   3     6024.58     6379.52     96.54 o 
  -1   1   3    10076.32     9955.02    192.40 o 
   0   1   3     2506.85     2665.38     43.14 o 
   1   1   3     1299.34     1380.09     34.98 o 
   2   1   3      379.61      399.49      7.46 o 
   3   1   3      157.76      157.68      4.14 o 
   4   1   3      363.14      358.41      8.57 o 
   5   1   3       37.48       37.20      4.84 o 
   6   1   3      528.79      527.87     12.22 o 
   7   1   3      108.30      134.70      7.89 o 
   8   1   3      191.40      201.49     14.80 o 
   9   1   3       39.40       18.19     12.21 o 
  -9   2   3        2.14       12.64      9.65 o 
  -8   2   3      217.47      229.80     12.59 o 
  -7   2   3       78.25       93.97      9.29 o 
  -6   2   3       11.10       14.10      6.42 o 
  -5   2   3       51.91       65.30      7.23 o 
  -4   2   3      135.19      143.55      7.72 o 
  -3   2   3     1050.94     1099.72     30.78 o 
  -2   2   3        0.05        0.00      2.67 o 
  -1   2   3      436.79      463.62     11.04 o 
   0   2   3       19.08       18.15      2.77 o 
   1   2   3       53.56       51.01      4.49 o 
   2   2   3      418.60      435.64      9.32 o 
   3   2   3      793.05      749.97     11.59 o 
   4   2   3      740.42      829.55     12.96 o 
   5   2   3      356.51      357.37      9.77 o 
   6   2   3      512.85      524.36     20.73 o 
   7   2   3      248.56      247.47     18.70 o 
   8   2   3       53.46       34.30     13.08 o 
   9   2   3       99.86       74.82     15.81 o 
  -9   3   3       23.67       11.58     16.39 o 
  -8   3   3       41.52       22.49     14.86 o 
  -7   3   3      162.01      185.77     21.74 o 
  -6   3   3       86.46       87.38      9.65 o 
  -5   3   3       33.46       44.57     14.78 o 
  -4   3   3      124.21      126.80     30.80 o 
  -3   3   3       27.59       36.67      8.33 o 
  -2   3   3       10.87        5.71      5.07 o 
  -1   3   3      255.29      241.01      9.73 o 
   0   3   3        2.43        0.00      4.35 o 
   1   3   3       18.56       26.01      5.66 o 
   2   3   3      114.13      134.51      6.80 o 
   3   3   3       50.22       69.13      5.54 o 
   4   3   3       37.14       45.11      6.03 o 
   5   3   3       31.00       36.39     10.17 o 
   6   3   3       43.79       51.16     11.78 o 
   7   3   3       22.89       16.60     12.41 o 
   8   3   3        4.76        6.35     14.27 o 
  -8   4   3       11.10        0.00     17.02 o 
  -7   4   3      368.79      330.94     26.40 o 
  -6   4   3      134.34      190.89     25.85 o 
  -5   4   3        9.35        8.01     12.20 o 
  -4   4   3       44.31       55.79     11.81 o 
  -3   4   3       68.86       95.08     12.56 o 
  -2   4   3        9.18       10.99      8.85 o 
  -1   4   3       97.74      117.89      9.07 o 
   0   4   3      396.10      394.78     32.82 o 
   1   4   3       87.00       72.30      6.04 o 
   2   4   3       17.47       22.51      6.23 o 
   3   4   3      418.38      421.89     18.98 o 
   4   4   3      538.44      546.81     24.70 o 
   5   4   3        8.42        0.00     19.39 o 
   6   4   3      376.85      337.77     22.73 o 
   7   4   3        0.63        0.00     14.59 o 
  -6   5   3       46.72       31.47     27.36 o 
  -5   5   3       38.69       30.75     16.02 o 
  -4   5   3        0.56        0.00     12.97 o 
  -3   5   3       18.11       12.78     13.07 o 
  -2   5   3       80.42       88.23     24.47 o 
  -1   5   3      113.56       91.66     49.91 o 
   0   5   3       67.28       67.00      8.02 o 
   1   5   3       54.52       54.59      9.62 o 
   2   5   3       42.33       46.23     13.72 o 
   3   5   3       96.08       93.71     20.62 o 
   4   5   3       13.16       30.41     14.64 o 
   5   5   3       20.27        9.31     16.84 o 
  -2   6   3        0.04        0.00     14.02 o 
  -1   6   3        0.08        0.00     11.30 o 
   0   6   3       25.00       10.59     12.48 o 
   1   6   3        0.39        0.00     14.85 o 
   2   6   3       17.68       24.75     19.52 o 
 -10   0   4      237.27      244.46     20.90 o 
  -9   0   4      709.32      739.44     32.45 o 
  -8   0   4       37.63       47.02     12.92 o 
  -7   0   4     6714.68     6514.13    157.29 o 
  -6   0   4      268.79      220.67     11.68 o 
  -5   0   4     9136.63     8602.94    191.39 o 
  -4   0   4     1769.14     1661.07     64.62 o 
  -3   0   4      298.79      373.31     21.45 o 
  -2   0   4     1289.98     1141.74     29.15 o 
  -1   0   4      621.90      574.45     18.70 o 
   0   0   4    34904.78    27498.72    790.31 o 
   1   0   4     6068.64     5584.44    162.52 o 
   2   0   4     7817.23     7468.55    260.28 o 
   3   0   4     7547.76     7750.76    298.64 o 
   4   0   4      982.89     1038.32     24.02 o 
   5   0   4     3424.57     3449.76     78.37 o 
   6   0   4      618.27      678.17     19.75 o 
   7   0   4      640.76      750.04     68.88 o 
   8   0   4      987.93     1027.88     53.76 o 
   9   0   4      187.72      235.11     28.87 o 
 -10   1   4      111.96      115.41     13.35 o 
  -9   1   4      124.00      143.51     16.00 o 
  -8   1   4     1743.52     1678.32     44.29 o 
  -7   1   4       62.16       37.81      6.91 o 
  -6   1   4     4294.49     4227.53     68.24 o 
  -5   1   4      401.02      319.26      8.94 o 
  -4   1   4     4487.70     4828.91     66.61 o 
  -3   1   4    11557.28    11712.36    258.70 o 
  -2   1   4     6106.77     6566.67     99.54 o 
  -1   1   4    28159.48    26130.88    386.46 o 
   0   1   4    11757.28    11319.88    177.20 o 
   1   1   4     9883.83     9729.14    152.77 o 
   2   1   4     3004.91     2959.94    104.87 o 
   3   1   4     1460.02     1474.69     21.02 o 
   4   1   4     2796.29     2668.61     38.27 o 
   5   1   4       46.23       34.31      4.37 o 
   6   1   4     1574.34     1614.44     25.99 o 
   7   1   4     1006.67      930.96     38.86 o 
   8   1   4      128.04      175.39     14.69 o 
   9   1   4      208.30      224.63     17.24 o 
  -9   2   4      379.49      413.29     17.52 o 
  -8   2   4      148.42      171.78     11.59 o 
  -7   2   4     1369.89     1319.75     28.13 o 
  -6   2   4      232.52      231.46     11.14 o 
  -5   2   4      713.31      722.01     17.67 o 
  -4   2   4     4632.48     4462.64     71.58 o 
  -3   2   4     2666.55     3003.39     49.32 o 
  -2   2   4    14694.55    15118.57    237.98 o 
  -1   2   4        1.31        3.70      2.76 o 
   0   2   4     1817.73     1836.70     27.00 o 
   1   2   4     2065.43     2220.37     38.25 o 
   2   2   4     1827.59     1985.12     29.54 o 
   3   2   4     2635.33     2734.80     39.60 o 
   4   2   4       34.39       38.14      3.44 o 
   5   2   4     4099.07     4149.36     71.23 o 
   6   2   4      173.62      161.21     12.71 o 
   7   2   4      406.38      420.54     22.55 o 
   8   2   4      354.63      354.40     20.94 o 
   9   2   4        9.04        2.67     14.14 o 
  -9   3   4      487.52      530.97     27.98 o 
  -8   3   4      417.85      422.30     18.52 o 
  -7   3   4       14.42       45.70     10.19 o 
  -6   3   4      231.96      256.97     12.92 o 
  -5   3   4      720.22      710.51     19.34 o 
  -4   3   4      792.37      739.71     39.19 o 
  -3   3   4     2452.03     2493.02     92.40 o 
  -2   3   4      338.66      404.45     15.66 o 
  -1   3   4     3028.24     2992.57     59.53 o 
   0   3   4      343.61      355.33      9.44 o 
   1   3   4     1024.50     1172.91     19.98 o 
   2   3   4     3456.24     3704.50     53.50 o 
   3   3   4      147.53      145.21      6.93 o 
   4   3   4     4433.41     4592.95     65.58 o 
   5   3   4       20.53        0.00     13.61 o 
   6   3   4      552.66      571.45     24.54 o 
   7   3   4       38.93       47.82     18.15 o 
   8   3   4       38.95       59.58     16.12 o 
  -8   4   4       36.02       39.48     18.50 o 
  -7   4   4      458.74      416.28     33.82 o 
  -6   4   4       91.52       88.67     16.21 o 
  -5   4   4      259.47      296.21     19.97 o 
  -4   4   4      587.50      590.02     24.30 o 
  -3   4   4      319.58      345.71     18.62 o 
  -2   4   4     1391.94     1504.61     38.85 o 
  -1   4   4       23.05       17.05      7.46 o 
   0   4   4      968.85      885.21     18.29 o 
   1   4   4      389.94      383.00     12.16 o 
   2   4   4      200.76      234.28     10.29 o 
   3   4   4      497.73      510.56     18.95 o 
   4   4   4       51.12       60.58     12.97 o 
   5   4   4      727.75      754.58     29.50 o 
   6   4   4      212.47      218.88     19.51 o 
   7   4   4       88.41       82.13     17.69 o 
  -6   5   4      542.09      518.54     36.16 o 
  -5   5   4        0.98        0.00     14.60 o 
  -4   5   4      231.33      244.99     20.19 o 
  -3   5   4      154.34      144.63     16.07 o 
  -2   5   4       12.17        7.45     11.36 o 
  -1   5   4      731.74      679.87     40.56 o 
   0   5   4      485.03      442.59     16.88 o 
   1   5   4      550.84      528.78     23.98 o 
   2   5   4      139.54      145.60     26.87 o 
   3   5   4      119.53      141.37     17.32 o 
   4   5   4        3.65        0.00     14.73 o 
   5   5   4        3.27        0.00     15.03 o 
  -2   6   4       12.22        6.28     13.39 o 
  -1   6   4        9.83       27.54     12.28 o 
   0   6   4      252.49      237.58     17.30 o 
   1   6   4       32.36        5.77     17.87 o 
   2   6   4      168.08      228.24     25.57 o 
 -10   1   5        0.34        0.00     12.10 o 
  -9   1   5       83.45       75.96     11.51 o 
  -8   1   5      204.59      216.04     11.44 o 
  -7   1   5      106.13      101.81      8.34 o 
  -6   1   5       67.28       79.86      7.08 o 
  -5   1   5      630.28      646.14     12.93 o 
  -4   1   5     4782.60     5009.84     68.99 o 
  -3   1   5     1462.69     1426.68     25.05 o 
  -2   1   5      719.31      749.34     14.34 o 
  -1   1   5     9095.30     9002.61    119.20 o 
   0   1   5     1639.94     1612.49     27.36 o 
   1   1   5       83.14       74.62      9.03 o 
   2   1   5        0.99        1.95      1.96 o 
   3   1   5        0.25        1.25      1.92 o 
   4   1   5      309.42      274.51      7.15 o 
   5   1   5       53.23       61.59      4.76 o 
   6   1   5      138.18      139.86     22.86 o 
   7   1   5      183.00      177.39     11.22 o 
   8   1   5        0.89       15.03     10.84 o 
   9   1   5       20.63       28.74     13.02 o 
  -9   2   5       36.83       39.91     10.35 o 
  -8   2   5       88.30       95.15     10.62 o 
  -7   2   5        0.60        0.00      7.14 o 
  -6   2   5      622.02      549.52     15.99 o 
  -5   2   5       16.80       10.15      5.24 o 
  -4   2   5        1.62        0.00      4.49 o 
  -3   2   5        2.81        6.26      3.95 o 
  -2   2   5     1042.09     1153.42     21.88 o 
  -1   2   5      129.94      109.55      5.04 o 
   0   2   5       65.07       64.07      4.37 o 
   1   2   5     2159.57     2376.99     40.85 o 
   2   2   5      316.60      343.76      8.34 o 
   3   2   5      127.55      127.40      5.72 o 
   4   2   5      598.16      572.18     21.77 o 
   5   2   5      691.83      659.61     19.92 o 
   6   2   5       26.69       16.39      6.90 o 
   7   2   5       14.72        9.97     10.62 o 
   8   2   5        4.17        0.00     11.88 o 
   9   2   5        4.02        8.87     14.46 o 
  -9   3   5        0.34       27.28     21.31 o 
  -8   3   5      120.89      121.63     13.42 o 
  -7   3   5       16.76        0.00      8.90 o 
  -6   3   5        1.36        3.79      7.92 o 
  -5   3   5       22.11       38.85     12.85 o 
  -4   3   5       20.25       31.41      9.15 o 
  -3   3   5       55.00       52.37      8.62 o 
  -2   3   5       21.43       21.00      4.99 o 
  -1   3   5       59.25       48.36     10.36 o 
   0   3   5       92.23       97.87      5.84 o 
   1   3   5        7.49       11.91      3.96 o 
   2   3   5       49.09       42.75      5.50 o 
   3   3   5        0.52        4.87      4.62 o 
   4   3   5        1.14        3.29      5.04 o 
   5   3   5        1.77        0.00      9.81 o 
   6   3   5        0.02        0.00     10.31 o 
   7   3   5      117.19      123.97     16.12 o 
   8   3   5       14.27       26.88     15.20 o 
  -8   4   5       16.78       43.16     20.21 o 
  -7   4   5       96.06       84.86     17.32 o 
  -6   4   5       22.03       32.52     13.63 o 
  -5   4   5       46.24       60.12     13.88 o 
  -4   4   5      204.02      200.52     22.41 o 
  -3   4   5        1.85        5.14      9.49 o 
  -2   4   5      720.78      694.79     24.02 o 
  -1   4   5        6.10        0.21      6.56 o 
   0   4   5       53.86       47.37      6.19 o 
   1   4   5     1285.93     1249.16     23.81 o 
   2   4   5      239.13      234.25     12.41 o 
   3   4   5       14.39       16.12      7.15 o 
   4   4   5        5.89       25.50     12.56 o 
   5   4   5      173.27      208.76     19.08 o 
   6   4   5      123.56      120.23     16.64 o 
   7   4   5       20.06        2.32     14.88 o 
  -6   5   5        2.41        0.00     16.12 o 
  -5   5   5       28.56       16.69     14.07 o 
  -4   5   5       84.80      101.82     15.70 o 
  -3   5   5       71.85       68.55     21.31 o 
  -2   5   5        0.27        0.00     15.95 o 
  -1   5   5      295.85      200.19     24.20 o 
   0   5   5      101.40      113.71     14.93 o 
   1   5   5        4.21       13.09      8.66 o 
   2   5   5       17.54       10.33      9.43 o 
   3   5   5        1.37        6.63     14.18 o 
   4   5   5        1.93        0.00     14.92 o 
   5   5   5       67.46       89.05     17.90 o 
  -2   6   5       34.55        5.09     14.39 o 
  -1   6   5        0.13        0.00     14.14 o 
   0   6   5        0.03        3.09     14.30 o 
   1   6   5       21.32       11.08     12.62 o 
 -10   0   6      652.33      605.25     32.17 o 
  -9   0   6        3.76        0.55     13.75 o 
  -8   0   6      557.37      545.85     26.95 o 
  -7   0   6      378.76      393.64     21.17 o 
  -6   0   6      514.01      503.38     17.37 o 
  -5   0   6     2653.62     2225.05     68.75 o 
  -4   0   6      222.85      215.91      9.38 o 
  -3   0   6    12003.14    10952.20    318.63 o 
  -2   0   6       23.87       24.89      3.79 o 
  -1   0   6    19092.60    16345.29    241.90 o 
   0   0   6       61.94       63.26      3.56 o 
   1   0   6     7418.49     7035.66    132.41 o 
   2   0   6     7395.70     6919.23    384.43 o 
   3   0   6      853.62     1043.66    140.11 o 
   4   0   6     2446.00     2248.66     46.21 o 
   5   0   6      210.48       95.15     11.82 o 
   6   0   6     2029.04     2030.53     62.28 o 
   7   0   6       14.70        5.83      8.03 o 
   8   0   6       27.72       72.05     20.62 o 
   9   0   6      140.70      153.44     26.67 o 
 -10   1   6       47.24       53.72     20.21 o 
  -9   1   6      503.71      468.14     55.41 o 
  -8   1   6      277.94      304.38     13.72 o 
  -7   1   6     1621.44     1590.95     30.98 o 
  -6   1   6      436.12      420.46     13.38 o 
  -5   1   6     1996.05     2047.03     31.34 o 
  -4   1   6     4571.12     4444.40     70.12 o 
  -3   1   6       25.63       30.90      5.29 o 
  -2   1   6     3850.19     3541.95     47.11 o 
  -1   1   6      766.91      792.80     12.53 o 
   0   1   6     7167.76     7147.23    113.18 o 
   1   1   6      885.68      873.48     16.37 o 
   2   1   6      278.34      304.15     12.32 o 
   3   1   6     4131.58     3925.04     51.88 o 
   4   1   6       84.30       79.26      7.76 o 
   5   1   6     2217.17     2202.64     32.97 o 
   6   1   6      199.76      193.85     14.33 o 
   7   1   6      370.00      432.44     18.24 o 
   8   1   6      152.24      182.82     15.58 o 
   9   1   6        1.42        0.00     15.67 o 
  -9   2   6       47.03       61.59     12.77 o 
  -8   2   6      973.04      856.07     22.54 o 
  -7   2   6      142.91      143.59     12.11 o 
  -6   2   6     1815.99     1917.03     36.36 o 
  -5   2   6     1493.86     1452.29     28.59 o 
  -4   2   6     3109.78     3239.12     54.12 o 
  -3   2   6      192.49      145.77      7.26 o 
  -2   2   6        2.92        5.15      4.36 o 
  -1   2   6     2472.98     2397.78     34.64 o 
   0   2   6      206.29      126.30      7.74 o 
   1   2   6     3881.15     4033.16     66.71 o 
   2   2   6     3805.25     3809.40     58.39 o 
   3   2   6      439.84      423.55      9.81 o 
   4   2   6     1256.36     1208.35     20.61 o 
   5   2   6      139.69      131.62      9.12 o 
   6   2   6        8.98       12.30      7.34 o 
   7   2   6      377.47      362.36     19.26 o 
   8   2   6      120.01      137.22     30.52 o 
   9   2   6      120.23      159.75     18.28 o 
  -9   3   6       79.72       59.42     13.08 o 
  -8   3   6       19.59       18.15     10.93 o 
  -7   3   6      695.25      719.33     30.99 o 
  -6   3   6       87.17      100.72     10.56 o 
  -5   3   6     1948.32     1856.72     36.36 o 
  -4   3   6     1119.63     1036.86     30.52 o 
  -3   3   6      543.64      598.30     20.54 o 
  -2   3   6     1071.25     1124.40     23.20 o 
  -1   3   6      872.89      824.07     17.52 o 
   0   3   6      933.70      958.98     17.38 o 
   1   3   6     1650.25     1592.12     25.24 o 
   2   3   6     2535.54     2645.30     40.20 o 
   3   3   6      443.49      437.21     11.46 o 
   4   3   6      199.27      222.35      8.75 o 
   5   3   6       85.95       63.48     11.50 o 
   6   3   6       31.37       27.15     11.50 o 
   7   3   6      155.72      166.11     17.10 o 
   8   3   6      243.52      260.41     20.58 o 
  -7   4   6        2.59        0.00     23.79 o 
  -6   4   6      400.46      371.21     22.74 o 
  -5   4   6      224.85      251.66     25.16 o 
  -4   4   6      240.23      276.96     17.69 o 
  -3   4   6      190.47      174.05     14.20 o 
  -2   4   6      113.39      102.02     13.20 o 
  -1   4   6      502.26      495.16     27.77 o 
   0   4   6      102.10       96.92      9.67 o 
   1   4   6      481.70      496.37     17.37 o 
   2   4   6      558.65      580.11     15.50 o 
   3   4   6       12.19       16.80      7.44 o 
   4   4   6      222.59      232.42     33.69 o 
   5   4   6       11.72       19.40     14.09 o 
   6   4   6       53.73       94.39     23.37 o 
   7   4   6       41.10       27.74     20.07 o 
  -6   5   6       11.92       10.08     16.97 o 
  -5   5   6       24.63       22.55     14.32 o 
  -4   5   6      473.03      482.30     25.69 o 
  -3   5   6       29.81       14.02     14.57 o 
  -2   5   6      227.93      245.02     33.41 o 
  -1   5   6       46.53       51.45     14.17 o 
   0   5   6      214.39      246.27     18.69 o 
   1   5   6        6.26        6.82      8.12 o 
   2   5   6       61.40       47.82     10.90 o 
   3   5   6      199.39      215.38     20.20 o 
   4   5   6       19.02       22.23     18.42 o 
   5   5   6      182.12      210.09     22.66 o 
  -2   6   6        0.66        1.02     14.99 o 
  -1   6   6      130.40      139.51     19.03 o 
   0   6   6        1.45        0.00     11.82 o 
   1   6   6        4.45        0.00     13.75 o 
 -10   1   7        3.41       10.71     11.08 o 
  -9   1   7      406.63      418.31     26.67 o 
  -8   1   7        0.20        0.54      7.18 o 
  -7   1   7      281.59      304.88     13.34 o 
  -6   1   7      668.13      690.75     18.74 o 
  -5   1   7       82.59       76.71      6.48 o 
  -4   1   7        2.09        3.20      2.90 o 
  -3   1   7     3708.80     3852.74     47.25 o 
  -2   1   7     1719.86     1735.34     23.12 o 
  -1   1   7     1543.75     1556.25     22.61 o 
   0   1   7      178.45      152.31      6.86 o 
   1   1   7       39.88       31.39      3.35 o 
   2   1   7      261.25      332.33      7.57 o 
   3   1   7       15.05       25.74      6.35 o 
   4   1   7       39.54       40.19      3.79 o 
   5   1   7       13.97       14.36      7.40 o 
   6   1   7       16.27        4.68      6.47 o 
   7   1   7       72.28       76.70      9.38 o 
   8   1   7      164.47      154.77     12.65 o 
   9   1   7        8.99        0.55     22.55 o 
  -9   2   7       63.84       54.06     10.99 o 
  -8   2   7      229.14      285.23     14.50 o 
  -7   2   7       19.88       11.79      7.97 o 
  -6   2   7       83.25      100.96      8.93 o 
  -5   2   7       37.22       37.16      6.76 o 
  -4   2   7       53.48       43.07      5.82 o 
  -3   2   7      312.77      327.61     10.85 o 
  -2   2   7       23.52       20.75      3.28 o 
  -1   2   7     1302.07     1342.91     21.09 o 
   0   2   7      726.56      846.27     14.19 o 
   1   2   7       55.74       60.54      5.22 o 
   2   2   7      860.72      928.31     16.46 o 
   3   2   7      318.12      352.28      9.08 o 
   4   2   7       90.36       98.72      6.16 o 
   5   2   7      103.90      106.09     12.63 o 
   6   2   7      199.48      215.17     11.69 o 
   7   2   7       10.03       10.96     10.99 o 
   8   2   7        1.58        1.89     16.64 o 
  -9   3   7       28.50       30.63     16.68 o 
  -8   3   7       43.50       37.43     10.98 o 
  -7   3   7        3.02       23.94     11.40 o 
  -6   3   7      258.06      290.69     13.89 o 
  -5   3   7       32.95       30.94      7.75 o 
  -4   3   7       58.59       62.55     17.60 o 
  -3   3   7       17.45       23.70      7.89 o 
  -2   3   7       78.13       79.40      7.78 o 
  -1   3   7      108.12      138.01      6.55 o 
   0   3   7       34.25       40.73      6.95 o 
   1   3   7        1.67        2.50      5.65 o 
   2   3   7       28.63       31.11      5.31 o 
   3   3   7        0.70        0.00      4.71 o 
   4   3   7      120.42      128.17     15.32 o 
   5   3   7       23.41       16.78     10.36 o 
   6   3   7       52.53       52.04     12.31 o 
   7   3   7        4.45        6.13     11.80 o 
   8   3   7        7.37       22.76     15.15 o 
  -7   4   7      457.63      440.50     26.20 o 
  -6   4   7        7.97        2.26     12.72 o 
  -5   4   7      178.86      183.33     16.24 o 
  -4   4   7        5.70       10.79     10.82 o 
  -3   4   7       25.39       31.99     10.22 o 
  -2   4   7        1.59        2.98      6.98 o 
  -1   4   7      438.42      453.64     23.55 o 
   0   4   7      168.64      188.08     14.32 o 
   1   4   7       55.19       65.52      9.30 o 
   2   4   7      339.68      349.31     12.53 o 
   3   4   7      376.61      383.37     12.87 o 
   4   4   7        0.11        5.53     16.09 o 
   5   4   7        2.84        2.39     12.45 o 
   6   4   7       81.03       68.64     16.65 o 
  -6   5   7      168.85      164.03     46.89 o 
  -5   5   7       19.67       13.11     15.51 o 
  -4   5   7       16.47        0.66     13.49 o 
  -3   5   7        4.90        1.93      9.86 o 
  -2   5   7        5.92        5.39     12.83 o 
  -1   5   7        8.38       21.97     13.34 o 
   0   5   7       42.38       62.07     19.66 o 
   1   5   7       55.33       46.55     10.54 o 
   2   5   7        0.47        0.00      9.59 o 
   3   5   7       21.17       18.10     13.86 o 
   4   5   7        1.42        1.63     14.24 o 
   5   5   7        3.65        9.08     16.70 o 
  -1   6   7       23.87       21.59     15.90 o 
   0   6   7       10.37        0.00     12.43 o 
 -10   0   8      291.67      284.06     23.65 o 
  -9   0   8      394.44      363.53     25.02 o 
  -8   0   8       73.64       51.42     14.30 o 
  -7   0   8     1160.84     1195.64     40.70 o 
  -6   0   8     3160.79     2990.38     64.62 o 
  -5   0   8    11988.31    12487.06    188.12 o 
  -4   0   8     6342.20     6610.57    100.36 o 
  -3   0   8     2011.75     2029.11     36.62 o 
  -2   0   8     4272.31     4223.75     67.81 o 
  -1   0   8     1928.04     1842.06     29.40 o 
   0   0   8      804.68      823.14     18.49 o 
   1   0   8     7005.30     6250.06    118.82 o 
   2   0   8     2553.84     2590.39     51.38 o 
   3   0   8     3245.03     3035.85     60.15 o 
   4   0   8       34.69       54.67      8.80 o 
   5   0   8      156.05      172.72     25.02 o 
   6   0   8     1253.74     1112.06     56.10 o 
   7   0   8       23.25        5.77     14.57 o 
   8   0   8      478.10      451.25     32.17 o 
   9   0   8       44.13       63.25     24.47 o 
 -10   1   8      413.52      400.85     22.96 o 
  -9   1   8      115.45      126.15     23.65 o 
  -8   1   8     1058.10     1036.18     30.41 o 
  -7   1   8      668.87      631.69     22.29 o 
  -6   1   8     2463.43     2356.82     41.49 o 
  -5   1   8     2153.92     2016.75     30.88 o 
  -4   1   8      914.37      945.26     16.18 o 
  -3   1   8     5361.03     5198.58     76.34 o 
  -2   1   8        1.17        0.59      1.93 o 
  -1   1   8     3730.83     3631.91     49.82 o 
   0   1   8     5916.87     6043.39     96.79 o 
   1   1   8     2194.64     2150.66     36.73 o 
   2   1   8     5892.76     5830.88     79.11 o 
   3   1   8     1114.33     1157.82     21.19 o 
   4   1   8     1394.55     1406.22     27.18 o 
   5   1   8      374.51      371.27     12.29 o 
   6   1   8      302.97      319.69     14.30 o 
   7   1   8      636.21      584.54     24.75 o 
   8   1   8        1.99        0.00      9.38 o 
   9   1   8      106.84      169.12     29.15 o 
  -9   2   8     1058.04     1017.17     26.49 o 
  -8   2   8        4.59        1.01      8.75 o 
  -7   2   8     1196.57     1196.25     32.33 o 
  -6   2   8       62.28       51.59      7.90 o 
  -5   2   8      306.62      314.72     15.85 o 
  -4   2   8     2262.02     2199.85     39.00 o 
  -3   2   8        0.74        0.00      3.66 o 
  -2   2   8    15347.11    14879.67    222.77 o 
  -1   2   8     1462.48     1475.76     22.89 o 
   0   2   8     1515.41     1668.86     25.07 o 
   1   2   8     3259.05     3507.91     76.71 o 
   2   2   8       90.98       95.78      5.37 o 
   3   2   8     1897.24     1862.78     29.12 o 
   4   2   8      876.07      713.31     26.71 o 
   5   2   8     1644.78     1601.17     32.37 o 
   6   2   8      170.19      159.12     10.70 o 
   7   2   8      186.06      226.82     16.67 o 
   8   2   8       59.72       72.61     14.06 o 
  -9   3   8       34.58       21.25     12.32 o 
  -8   3   8     1083.83     1029.91     42.28 o 
  -7   3   8       75.49       60.97     11.05 o 
  -6   3   8      450.26      462.92     17.33 o 
  -5   3   8      622.14      637.59     19.41 o 
  -4   3   8        3.66        0.00      8.12 o 
  -3   3   8     4930.81     4613.30    166.78 o 
  -2   3   8     1023.12     1060.11     26.23 o 
  -1   3   8     3505.26     3479.57     50.41 o 
   0   3   8       96.10      103.16      5.85 o 
   1   3   8      284.25      316.25     11.85 o 
   2   3   8      282.48      269.19      9.66 o 
   3   3   8      172.53      170.19      8.96 o 
   4   3   8     3083.17     3085.20     46.84 o 
   5   3   8      844.71      778.61     19.58 o 
   6   3   8      349.18      409.39     22.46 o 
   7   3   8       48.57       13.65     13.32 o 
  -7   4   8      297.39      343.76     24.57 o 
  -6   4   8      116.10      101.26     16.43 o 
  -5   4   8      164.99      151.14     19.52 o 
  -4   4   8      511.63      496.06     26.81 o 
  -3   4   8        2.50        0.00      7.16 o 
  -2   4   8     1799.57     1755.14     97.07 o 
  -1   4   8      360.41      360.70     19.58 o 
   0   4   8      586.03      658.79     19.73 o 
   1   4   8      822.60      818.40     30.54 o 
   2   4   8        1.45        5.53      6.77 o 
   3   4   8      448.19      462.26     14.11 o 
   4   4   8        9.43        0.00     11.49 o 
   5   4   8      270.94      279.07     20.85 o 
   6   4   8      102.63      128.43     17.70 o 
  -5   5   8      145.65      162.43     23.10 o 
  -4   5   8      179.42      140.54     23.51 o 
  -3   5   8       55.54       46.56     14.55 o 
  -2   5   8       11.12        0.00     16.50 o 
  -1   5   8       17.12       25.83     14.85 o 
   0   5   8      507.86      451.67     22.60 o 
   1   5   8       94.36       95.61     11.63 o 
   2   5   8      405.33      427.07     20.29 o 
   3   5   8       92.83      122.15     18.84 o 
   4   5   8       22.09       30.85     16.87 o 
 -10   1   9       14.22       27.64     12.64 o 
  -9   1   9        4.96        7.56     15.12 o 
  -8   1   9      290.97      276.87     12.80 o 
  -7   1   9      158.25      141.74      9.52 o 
  -6   1   9      486.02      550.05     17.29 o 
  -5   1   9      936.90      890.46     19.69 o 
  -4   1   9      515.66      515.61     10.32 o 
  -3   1   9      241.30      266.32      6.17 o 
  -2   1   9        0.12        0.98      2.12 o 
  -1   1   9        2.44        5.91      2.14 o 
   0   1   9      237.96      269.80      7.98 o 
   1   1   9      186.68      176.97      6.58 o 
   2   1   9       36.05       40.87      3.75 o 
   3   1   9       58.98       74.85      4.77 o 
   4   1   9       74.61       83.10     10.03 o 
   5   1   9      444.52      427.76     15.91 o 
   6   1   9       22.62       21.02      7.18 o 
   7   1   9        0.18        0.00      7.71 o 
   8   1   9       44.35       65.59     15.41 o 
  -9   2   9       19.83       22.46     10.88 o 
  -8   2   9       34.16       13.69      9.11 o 
  -7   2   9        0.40       12.67      7.74 o 
  -6   2   9      148.29      141.08     10.15 o 
  -5   2   9       11.40       20.06      6.61 o 
  -4   2   9      458.22      441.91     11.79 o 
  -3   2   9       56.46       72.60     20.76 o 
  -2   2   9      922.02     1018.29     17.39 o 
  -1   2   9      424.48      383.99      8.81 o 
   0   2   9      446.14      411.85     11.43 o 
   1   2   9      709.58      788.64     17.34 o 
   2   2   9       86.63       84.07      6.20 o 
   3   2   9      369.89      378.13     10.00 o 
   4   2   9       55.47       67.27     13.59 o 
   5   2   9        6.86        6.72      6.13 o 
   6   2   9       55.18       70.02      9.40 o 
   7   2   9        1.09        9.13     10.32 o 
   8   2   9        1.65        6.52     26.12 o 
  -9   3   9       12.30        8.96     12.16 o 
  -8   3   9      106.69      124.28     13.27 o 
  -7   3   9       82.89       69.79     12.04 o 
  -6   3   9        9.47        5.45      8.44 o 
  -5   3   9        1.64        0.00      7.19 o 
  -4   3   9       88.11      115.07     12.16 o 
  -3   3   9       92.89       57.75     16.07 o 
  -2   3   9        6.63        9.75      5.83 o 
  -1   3   9        0.92        0.04      4.30 o 
   0   3   9        1.42        4.79      5.69 o 
   1   3   9        8.97        0.00      6.19 o 
   2   3   9      208.00      202.13      8.86 o 
   3   3   9       23.75       28.06      5.70 o 
   4   3   9        0.06        0.00      5.66 o 
   5   3   9       11.49       12.27      6.63 o 
   6   3   9        0.69        0.00     11.75 o 
   7   3   9       16.90        9.60     16.64 o 
  -7   4   9       99.98       86.91     18.08 o 
  -6   4   9       12.62        0.00     14.00 o 
  -5   4   9       33.33       42.49     13.63 o 
  -4   4   9       28.61       39.53     10.69 o 
  -3   4   9        0.54        0.00      9.20 o 
  -2   4   9      252.31      279.43     15.06 o 
  -1   4   9      288.41      271.82     18.15 o 
   0   4   9      389.56      360.98     15.60 o 
   1   4   9      294.19      324.07     14.89 o 
   2   4   9       34.68       42.19      7.63 o 
   3   4   9      289.04      282.27     24.41 o 
   4   4   9        0.52        0.00      8.08 o 
   5   4   9        0.97        0.00     37.26 o 
   6   4   9        6.62        3.34     15.26 o 
  -5   5   9        1.13        1.29     13.58 o 
  -4   5   9       22.99       12.61     11.08 o 
  -3   5   9        0.20        3.89     13.96 o 
  -2   5   9        4.77       26.06     14.60 o 
  -1   5   9        0.27        0.00     13.37 o 
   0   5   9        8.27       10.20     13.26 o 
   1   5   9       40.75       43.69     12.45 o 
   2   5   9       29.90       46.39     11.07 o 
   3   5   9       10.55        2.90     14.16 o 
   4   5   9        7.65       14.56     22.00 o 
 -10   0  10      522.33      482.33     30.80 o 
  -9   0  10      100.27       88.27     17.60 o 
  -8   0  10     2770.00     2628.60     77.00 o 
  -7   0  10        8.01       11.55      9.62 o 
  -6   0  10     1107.01     1115.62     37.67 o 
  -5   0  10      347.36      364.17     10.21 o 
  -4   0  10     1448.91     1591.04     27.24 o 
  -3   0  10     6103.34     5795.40     88.31 o 
  -2   0  10      406.72      323.47      7.99 o 
  -1   0  10     5404.57     5072.05     77.15 o 
   0   0  10     2987.94     2971.08     84.28 o 
   1   0  10      422.72      400.12     12.02 o 
   2   0  10     1302.11     1244.32     37.54 o 
   3   0  10     1032.64      974.38     22.73 o 
   4   0  10     1462.62     1560.70     34.42 o 
   5   0  10      306.07      311.01     21.72 o 
   7   0  10       69.03       62.70     18.42 o 
   8   0  10       22.32       46.47     22.00 o 
 -10   1  10        2.72        0.00     11.54 o 
  -9   1  10      445.75      426.90     20.07 o 
  -8   1  10       31.20       30.27      8.91 o 
  -7   1  10     1559.94     1478.32     29.97 o 
  -6   1  10      572.75      537.08     13.35 o 
  -5   1  10       58.81       70.61      5.86 o 
  -4   1  10     2879.47     2730.59     31.22 o 
  -3   1  10       49.55       46.70      3.38 o 
  -2   1  10     4242.59     4063.81     49.53 o 
  -1   1  10      336.25      260.19      6.25 o 
   0   1  10     6723.39     6509.55    104.61 o 
   1   1  10     1625.74     1532.14     27.78 o 
   2   1  10      200.30      218.21      9.05 o 
   3   1  10      899.30      794.06     25.12 o 
   4   1  10      166.35      138.46     20.58 o 
   5   1  10      641.87      638.06     16.56 o 
   6   1  10      163.01      154.43     10.11 o 
   7   1  10       52.40       60.35     22.82 o 
   8   1  10      120.62      151.43     27.77 o 
  -9   2  10       97.28       84.27     12.47 o 
  -8   2  10      277.20      286.60     14.73 o 
  -7   2  10      427.69      439.86     16.49 o 
  -6   2  10      673.82      708.22     19.27 o 
  -5   2  10     2763.11     2654.76     41.90 o 
  -4   2  10      723.70      743.29     17.19 o 
  -3   2  10     1185.50     1168.28     20.01 o 
  -2   2  10      181.12      169.07      6.51 o 
  -1   2  10      251.42      247.17      8.85 o 
   0   2  10     1462.23     1386.88     26.70 o 
   1   2  10      246.29      222.48      9.06 o 
   2   2  10      943.38      889.84     19.30 o 
   3   2  10      122.63      144.24      7.13 o 
   4   2  10      359.00      355.51     10.60 o 
   5   2  10        3.55        3.34      7.00 o 
   6   2  10        3.13       15.74      7.82 o 
   7   2  10      240.02      243.49     34.10 o 
   8   2  10        0.41        0.00     12.62 o 
  -8   3  10       77.47       65.08     12.29 o 
  -7   3  10      158.94      154.54     12.87 o 
  -6   3  10      526.08      530.22     28.25 o 
  -5   3  10      266.06      271.86     41.94 o 
  -4   3  10      309.23      281.04     15.42 o 
  -3   3  10     1574.68     1523.44     37.95 o 
  -2   3  10       44.45       40.25      7.04 o 
  -1   3  10      300.47      307.46     12.57 o 
   0   3  10        4.99        7.88      6.46 o 
   1   3  10     2718.57     2836.89     51.08 o 
   2   3  10      168.52      234.10     19.57 o 
   3   3  10      553.48      556.93     13.77 o 
   4   3  10        9.86        3.37      5.74 o 
   5   3  10       20.63       13.81      6.38 o 
   6   3  10       17.12       15.10     12.60 o 
   7   3  10        0.23       21.72     12.81 o 
  -7   4  10       24.92       61.74     17.19 o 
  -6   4  10      254.22      216.31     19.63 o 
  -5   4  10      475.70      489.55     38.64 o 
  -4   4  10       13.28       10.35     11.84 o 
  -3   4  10      242.10      246.61     13.54 o 
  -2   4  10       10.03        0.12     11.74 o 
  -1   4  10      123.82      116.96     14.78 o 
   0   4  10      174.56      197.00     23.81 o 
   1   4  10       80.05       91.54     12.96 o 
   2   4  10       51.92       61.67      8.18 o 
   3   4  10        9.15        4.92      6.95 o 
   4   4  10       13.20       18.54      8.34 o 
   5   4  10        0.91        0.00     13.89 o 
   6   4  10       34.84       21.38     19.11 o 
  -5   5  10        0.61        0.00     11.80 o 
  -4   5  10       93.82       40.48     15.33 o 
  -3   5  10      145.41      134.83     26.95 o 
  -2   5  10      319.58      282.18     22.06 o 
  -1   5  10        6.42       21.91     14.45 o 
   0   5  10      398.65      357.92     32.86 o 
   1   5  10        2.68        0.00      9.76 o 
   2   5  10       22.65        7.61     10.53 o 
   3   5  10       17.25       30.43     10.66 o 
   4   5  10       15.86       22.52     36.71 o 
 -10   1  11       30.99       27.36     18.15 o 
  -9   1  11       26.79       29.30     11.00 o 
  -8   1  11      138.37      154.17     12.90 o 
  -7   1  11      495.06      488.14     15.81 o 
  -6   1  11       62.24       59.73      6.71 o 
  -5   1  11      447.64      522.81     18.52 o 
  -4   1  11      197.85      213.57      5.60 o 
  -3   1  11      261.17      292.00     10.23 o 
  -2   1  11      170.47      178.76      5.20 o 
  -1   1  11        6.22       20.31      2.85 o 
   0   1  11       16.85       14.68      2.67 o 
   1   1  11       70.37       90.38      8.97 o 
   2   1  11      607.84      634.19     14.67 o 
   3   1  11      863.62      821.60     16.95 o 
   4   1  11       25.28       17.38      5.31 o 
   5   1  11       21.25       20.69      6.43 o 
   6   1  11      220.66      210.49     12.99 o 
   7   1  11       34.59       32.97     12.51 o 
   8   1  11       14.89       23.65     15.17 o 
  -9   2  11      133.21      121.20     13.13 o 
  -8   2  11       28.24       34.74      9.68 o 
  -7   2  11        6.32        7.01      9.24 o 
  -6   2  11       71.47       68.20      7.46 o 
  -5   2  11        0.37        0.25      5.33 o 
  -4   2  11        3.68        3.52      4.86 o 
  -3   2  11      338.54      326.77      9.56 o 
  -2   2  11      701.34      678.35     13.36 o 
  -1   2  11      364.76      328.72      8.23 o 
   0   2  11       49.84       48.40      5.54 o 
   1   2  11     1197.06     1252.46     24.91 o 
   2   2  11      119.76      136.09     16.28 o 
   3   2  11        2.55        9.88      5.23 o 
   4   2  11      540.75      509.85     12.71 o 
   5   2  11       21.91       25.20      7.26 o 
   6   2  11        8.37        0.00      7.46 o 
   7   2  11        0.07        1.84      9.34 o 
  -8   3  11       13.30       28.06     12.70 o 
  -7   3  11        8.87        3.77     11.10 o 
  -6   3  11      174.95      171.30     10.60 o 
  -5   3  11       14.89        4.20     11.49 o 
  -4   3  11       15.25        5.73      7.14 o 
  -3   3  11       29.68       27.72      7.06 o 
  -2   3  11        5.43        0.00      5.69 o 
  -1   3  11       15.73       20.05      6.93 o 
   0   3  11       22.95       25.25      7.22 o 
   1   3  11        5.84       12.70      6.83 o 
   2   3  11       25.60       37.62      7.49 o 
   3   3  11       52.94       51.04      6.81 o 
   4   3  11       44.44       41.39      6.84 o 
   5   3  11        0.22        0.00      6.33 o 
   6   3  11       16.92       17.63     12.92 o 
   7   3  11        0.13        0.85     12.03 o 
  -7   4  11       72.14       66.07     16.63 o 
  -6   4  11       71.68       65.43     13.48 o 
  -5   4  11      420.07      419.13     21.85 o 
  -4   4  11       11.92        3.29      9.12 o 
  -3   4  11      274.46      216.58     17.90 o 
  -2   4  11       81.44       65.42     23.92 o 
  -1   4  11       46.95       68.40     13.22 o 
   0   4  11       55.76       43.69     14.57 o 
   1   4  11      407.61      447.54     23.13 o 
   2   4  11       69.63       85.92      8.98 o 
   3   4  11       24.95       30.03      7.74 o 
   4   4  11      144.51      154.34     11.38 o 
   5   4  11        9.84       11.36     14.40 o 
  -5   5  11       58.71       58.72     16.80 o 
  -4   5  11       75.44       51.95     15.99 o 
  -3   5  11       13.92        8.79     14.50 o 
  -2   5  11       12.25        0.00     14.54 o 
  -1   5  11        1.04        0.00     12.99 o 
   0   5  11        0.24       14.09     13.72 o 
   1   5  11       15.16        0.25      9.79 o 
   2   5  11       18.22       27.97     12.25 o 
   3   5  11       36.72       49.50     11.20 o 
 -10   0  12      124.30      141.62     20.35 o 
  -9   0  12      268.11      291.21     22.82 o 
  -8   0  12       16.78        1.37     14.02 o 
  -7   0  12       11.10       18.97     12.37 o 
  -6   0  12     3278.63     3211.84     67.15 o 
  -5   0  12     1276.71     1304.65     24.26 o 
  -4   0  12     4620.73     4354.10     68.15 o 
  -3   0  12       99.00      137.37     10.66 o 
  -2   0  12     1087.31     1065.67     19.36 o 
  -1   0  12     2227.36     2324.99     37.71 o 
   0   0  12      253.20      200.03      9.07 o 
   1   0  12     2119.21     1988.11     91.98 o 
   2   0  12        8.17        3.32      3.85 o 
   3   0  12     2462.75     2542.53     52.26 o 
   4   0  12        3.38        0.00     11.00 o 
   5   0  12      147.07      194.97     18.97 o 
   7   0  12      128.12       69.30     18.70 o 
   8   0  12       55.06       55.00     22.27 o 
  -9   1  12        5.32        5.14     10.92 o 
  -8   1  12      418.94      419.90     18.76 o 
  -7   1  12      307.50      293.16     14.97 o 
  -6   1  12      754.43      781.44     16.02 o 
  -5   1  12     3580.43     3487.94     57.65 o 
  -4   1  12      232.17      227.72      6.93 o 
  -3   1  12     2531.74     2401.71     31.18 o 
  -2   1  12      647.03      645.46     10.74 o 
  -1   1  12      446.81      424.71     10.30 o 
   0   1  12     2006.95     2032.96     32.23 o 
   1   1  12        4.87        6.49      4.12 o 
   2   1  12     3141.22     2845.83     49.16 o 
   3   1  12      284.81      247.37      8.36 o 
   4   1  12      280.98      302.16     15.50 o 
   5   1  12      295.68      228.61     28.35 o 
   6   1  12       17.38       45.99     11.36 o 
   7   1  12      103.31       98.37     13.41 o 
   8   1  12        4.56        0.00     13.38 o 
  -9   2  12     1074.74      995.02     34.45 o 
  -8   2  12      253.18      254.09     17.63 o 
  -7   2  12     1031.41      995.01     21.34 o 
  -6   2  12      540.93      536.53     16.10 o 
  -5   2  12       35.31       38.98      6.41 o 
  -4   2  12     1499.61     1442.06     24.30 o 
  -3   2  12      426.96      498.76     13.73 o 
  -2   2  12     2193.44     2087.37     31.68 o 
  -1   2  12      799.25      816.16     14.73 o 
   0   2  12     1121.98     1035.38     21.88 o 
   1   2  12      759.61      778.22     30.01 o 
   2   2  12       85.44       92.32     11.06 o 
   3   2  12     1038.98     1031.40     19.29 o 
   4   2  12     1007.63      897.62     18.11 o 
   5   2  12       71.53       82.58      8.82 o 
   6   2  12      237.02      245.25     13.54 o 
   7   2  12       26.67       43.69     10.39 o 
  -8   3  12      699.30      629.48     21.27 o 
  -7   3  12       79.54       87.10     10.24 o 
  -6   3  12      309.24      281.16     16.04 o 
  -5   3  12      300.89      292.40     15.86 o 
  -4   3  12        0.35       14.18      7.91 o 
  -3   3  12     2413.58     2349.05     42.67 o 
  -2   3  12     3276.59     3132.38     69.44 o 
  -1   3  12     2072.23     2168.65     63.22 o 
   0   3  12      577.12      566.93     17.04 o 
   1   3  12      125.13      143.20      9.74 o 
   2   3  12      152.20      138.45      9.84 o 
   3   3  12        5.96        6.55      6.00 o 
   4   3  12      379.78      387.27     12.52 o 
   5   3  12      259.22      231.26     15.56 o 
   6   3  12       23.27       47.15     13.79 o 
  -7   4  12      196.84      195.68     18.03 o 
  -6   4  12      265.05      255.90     24.34 o 
  -5   4  12       45.98       24.46     10.11 o 
  -4   4  12      430.36      428.41     17.55 o 
  -3   4  12      119.34      124.13     16.25 o 
  -2   4  12      190.64      173.39     38.36 o 
  -1   4  12      116.62      138.71     28.32 o 
   0   4  12      152.09      151.33     14.75 o 
   1   4  12      397.24      410.58     16.90 o 
   2   4  12        0.02        0.00      8.02 o 
   3   4  12      412.10      410.15     14.34 o 
   4   4  12       73.20       59.10      9.72 o 
   5   4  12       22.43       27.93     15.06 o 
  -4   5  12       36.22       40.60     17.51 o 
  -3   5  12      148.35      137.42     19.82 o 
  -2   5  12        8.86        2.84     14.11 o 
  -1   5  12        1.41        0.34     16.50 o 
   0   5  12      143.10      106.31     16.91 o 
   1   5  12        3.04        0.00     13.38 o 
   2   5  12      219.30      247.80     31.70 o 
   3   5  12       16.85        8.43     10.40 o 
  -9   1  13       26.95       33.47     11.93 o 
  -8   1  13        7.30        6.75      9.94 o 
  -7   1  13       12.43       12.26      8.13 o 
  -6   1  13      635.90      668.95     16.95 o 
  -5   1  13      229.06      241.26     10.56 o 
  -4   1  13      143.61      148.45      5.78 o 
  -3   1  13      150.00      141.48      6.83 o 
  -2   1  13      233.72      230.56      6.34 o 
  -1   1  13      118.76      139.03      7.97 o 
   0   1  13       19.93       16.17      4.46 o 
   1   1  13      398.62      390.89     22.46 o 
   2   1  13      488.93      488.48     13.31 o 
   3   1  13      182.61      166.90      7.28 o 
   4   1  13      297.13      302.43     11.57 o 
   5   1  13      272.94      224.95     33.05 o 
   6   1  13       15.29       20.41     18.15 o 
   7   1  13        9.34        9.77     11.30 o 
  -9   2  13       13.64       13.74     12.41 o 
  -8   2  13        3.06        0.00      9.89 o 
  -7   2  13       67.59       59.50     10.61 o 
  -6   2  13       16.20        8.78      6.53 o 
  -5   2  13       84.00       85.07      7.34 o 
  -4   2  13     1412.23     1318.61     26.05 o 
  -3   2  13      102.30      123.69      7.89 o 
  -2   2  13      247.00      224.66      7.86 o 
  -1   2  13      694.42      699.08     23.37 o 
   0   2  13      369.27      387.18     12.33 o 
   1   2  13       12.23       13.44      5.50 o 
   2   2  13       42.51       56.25      7.02 o 
   3   2  13      189.64      182.90     15.92 o 
   4   2  13        8.67        2.51      5.75 o 
   5   2  13       36.49       45.45      8.81 o 
   6   2  13       38.47       34.93      8.87 o 
   7   2  13        0.61        0.00     13.74 o 
  -8   3  13        7.03       12.70     11.19 o 
  -7   3  13      121.02       99.69     13.49 o 
  -6   3  13        9.09       17.72      8.41 o 
  -5   3  13        7.06        0.00      7.78 o 
  -4   3  13       59.56       62.75      9.25 o 
  -3   3  13       14.00       18.38     14.01 o 
  -2   3  13       32.84       39.99     10.49 o 
  -1   3  13        0.70        7.09      7.34 o 
   0   3  13       65.63       66.98      8.73 o 
   1   3  13       36.95       29.67      7.99 o 
   2   3  13       37.20       33.47      7.48 o 
   3   3  13       94.39       86.32      7.66 o 
   4   3  13        1.77        4.77      6.72 o 
   5   3  13        2.86        0.00      6.84 o 
   6   3  13        0.16        0.00     12.51 o 
  -7   4  13       67.14       56.51     20.19 o 
  -6   4  13       42.36       54.40     11.71 o 
  -5   4  13       31.66       27.08     11.18 o 
  -4   4  13      500.28      418.32     23.37 o 
  -3   4  13        2.58        1.09     13.07 o 
  -2   4  13       64.86       61.24     13.68 o 
  -1   4  13      286.70      188.09     29.15 o 
   0   4  13       71.61       58.23     12.70 o 
   1   4  13        0.01        0.00      9.33 o 
   2   4  13      105.69      113.95     17.31 o 
   3   4  13      103.93      110.08     10.11 o 
   4   4  13        0.45        0.00      8.10 o 
   5   4  13       22.30        0.00     29.70 o 
  -4   5  13        9.94        6.29     16.44 o 
  -3   5  13        4.54       20.69     22.27 o 
  -2   5  13       12.94       18.01     15.96 o 
  -1   5  13        9.16       38.81     14.74 o 
   0   5  13        3.32       19.48     14.85 o 
   1   5  13       24.90       14.49     14.23 o 
   2   5  13       30.70       14.59     10.74 o 
  -7   0  14      881.86      931.66     36.85 o 
  -6   0  14      918.99      916.53     34.65 o 
  -5   0  14      313.73      330.24     11.01 o 
  -4   0  14      151.07      168.15      7.52 o 
  -3   0  14     1309.62     1300.01     25.05 o 
  -2   0  14       26.16       35.28      4.46 o 
  -1   0  14     2140.13     2073.61     34.69 o 
   0   0  14     3000.08     2970.76     60.65 o 
   1   0  14      638.64      611.85     28.87 o 
   2   0  14      113.99      111.40      7.61 o 
   3   0  14        3.16        0.00     10.45 o 
   4   0  14        2.56        1.37     10.17 o 
   5   0  14      436.25      402.03     26.12 o 
   6   0  14       52.96       62.97     14.85 o 
   7   0  14      135.89      133.92     24.47 o 
  -9   1  14      290.82      291.30     18.27 o 
  -8   1  14      207.51      249.70     15.13 o 
  -7   1  14      584.73      538.71     20.03 o 
  -6   1  14      584.54      646.88     22.58 o 
  -5   1  14      101.11       72.02      6.11 o 
  -4   1  14      716.74      697.37     12.50 o 
  -3   1  14      764.73      764.83     14.06 o 
  -2   1  14      942.17      910.46     14.33 o 
  -1   1  14     1186.44     1207.31     19.70 o 
   0   1  14      313.55      317.22     10.22 o 
   1   1  14      822.73      794.36     22.60 o 
   2   1  14       35.80       47.45      8.65 o 
   3   1  14       84.51       95.70     17.63 o 
   4   1  14       12.29        2.67      5.94 o 
   5   1  14      122.53      142.79     19.11 o 
   6   1  14      121.54      137.05     15.91 o 
   7   1  14        8.84       17.38     11.85 o 
  -9   2  14       29.36       28.46     14.02 o 
  -8   2  14       29.20       18.60     10.00 o 
  -7   2  14      315.00      300.98     18.45 o 
  -6   2  14        4.21        7.53      6.65 o 
  -5   2  14      363.68      376.54     13.83 o 
  -4   2  14       93.60       82.04      6.83 o 
  -3   2  14     1288.16     1274.08     25.35 o 
  -2   2  14      111.00      113.88      7.39 o 
  -1   2  14      185.74      176.48      9.56 o 
   0   2  14      642.58      642.62     28.87 o 
   1   2  14      386.71      338.68     11.83 o 
   2   2  14      505.35      508.04     14.88 o 
   3   2  14       50.31       49.97      6.25 o 
   4   2  14      246.60      244.81     12.62 o 
   5   2  14        7.04       10.43      8.16 o 
   6   2  14        2.22        2.46      8.99 o 
   7   2  14        6.23       15.66     14.21 o 
  -8   3  14       11.77       17.78     10.72 o 
  -7   3  14       21.96       12.45      8.88 o 
  -6   3  14      635.04      636.63     17.72 o 
  -5   3  14      122.51      131.18     13.54 o 
  -4   3  14      610.32      596.16     18.16 o 
  -3   3  14       96.67       99.03     22.27 o 
  -2   3  14      306.26      287.07     23.24 o 
  -1   3  14       17.62        9.62      9.16 o 
   0   3  14      252.26      251.05     14.59 o 
   1   3  14      124.30      173.07     15.13 o 
   2   3  14       28.39       37.91      8.66 o 
   3   3  14      184.73      194.29      9.85 o 
   4   3  14       50.71       43.93      7.43 o 
   5   3  14       65.98       86.96      9.01 o 
   6   3  14        9.38       11.01     28.46 o 
  -6   4  14        8.64        0.00     14.90 o 
  -5   4  14       38.97       69.19     35.61 o 
  -4   4  14        4.10        0.95     13.07 o 
  -3   4  14      149.28      113.83     16.21 o 
  -2   4  14       22.82       34.36     12.91 o 
  -1   4  14       98.13       95.19     14.45 o 
   0   4  14      170.96      167.68     31.76 o 
   1   4  14        0.26        0.00      9.19 o 
   2   4  14       44.33       43.33      8.73 o 
   3   4  14       34.29       27.97     10.52 o 
   4   4  14        8.62        6.71      9.88 o 
  -4   5  14        1.28        0.00     15.53 o 
  -3   5  14       78.15       76.91     17.80 o 
  -2   5  14       30.03       35.03     19.66 o 
  -1   5  14      106.60       96.10     18.22 o 
   0   5  14       41.96       41.55     16.12 o 
   1   5  14        8.24        1.30     13.16 o 
   2   5  14        1.75        9.93     11.20 o 
  -9   1  15      136.66      129.45     14.71 o 
  -8   1  15      201.70      238.84     15.66 o 
  -7   1  15       56.92       51.71      9.33 o 
  -6   1  15        0.23        0.00      5.78 o 
  -5   1  15      241.00      227.08      9.17 o 
  -4   1  15       52.89       64.34     10.12 o 
  -3   1  15       66.48       63.35      4.83 o 
  -2   1  15      250.15      264.47      8.09 o 
  -1   1  15      188.69      185.63     11.51 o 
   0   1  15       38.31       44.31      6.18 o 
   1   1  15       67.61       71.40      7.00 o 
   2   1  15      149.46      149.53      8.81 o 
   3   1  15      458.15      412.59     23.70 o 
   4   1  15       53.78       31.03      9.77 o 
   5   1  15       13.71       28.78     11.03 o 
   6   1  15       25.18       25.77     12.35 o 
   7   1  15        0.14       10.03     13.48 o 
  -8   2  15        0.04        0.00      9.96 o 
  -7   2  15      108.38      136.42     10.19 o 
  -6   2  15       82.33       77.98      8.34 o 
  -5   2  15       12.30       11.48      6.50 o 
  -4   2  15      106.83       97.82      7.27 o 
  -3   2  15      797.34      900.41     25.25 o 
  -2   2  15      134.95      131.45      8.65 o 
  -1   2  15      127.33      130.89     16.27 o 
   0   2  15       41.57       56.95      7.14 o 
   1   2  15      166.93      181.22      9.83 o 
   2   2  15        0.00        4.53      6.58 o 
   3   2  15       12.08       14.92      5.77 o 
   4   2  15       47.39       42.02      9.88 o 
   5   2  15        0.11        0.00      7.61 o 
   6   2  15       11.21        0.00     12.16 o 
  -8   3  15        9.95        9.99      9.71 o 
  -7   3  15        0.67        0.00      8.90 o 
  -6   3  15       56.57       47.73     10.17 o 
  -5   3  15       98.41      119.49     11.03 o 
  -4   3  15       30.05       16.89      8.14 o 
  -3   3  15       19.99        9.62     10.45 o 
  -2   3  15       23.78       30.00     10.53 o 
  -1   3  15        1.20        2.14     10.17 o 
   0   3  15        0.43        0.00      8.45 o 
   1   3  15       34.70       34.44      8.73 o 
   2   3  15       38.68       37.10      8.24 o 
   3   3  15        1.35        0.98      6.99 o 
   4   3  15        5.40        6.47      7.29 o 
   5   3  15        3.91        8.57      7.80 o 
  -6   4  15      162.18      193.21     15.40 o 
  -5   4  15       75.29       57.41     17.05 o 
  -4   4  15      150.07      165.06     22.96 o 
  -3   4  15      436.16      339.89     70.95 o 
  -2   4  15       15.53        9.65     13.41 o 
  -1   4  15       31.82       48.40     14.04 o 
   0   4  15        8.31       24.33     12.62 o 
   1   4  15       58.15       78.86     14.09 o 
   2   4  15        1.35        7.95      8.62 o 
   3   4  15        6.81        0.00      8.37 o 
   4   4  15       56.84       57.87      9.63 o 
  -3   5  15        3.51        0.00     16.17 o 
  -2   5  15        4.89        0.00     15.87 o 
  -1   5  15        0.21        7.10     15.72 o 
   0   5  15        0.00        0.00     14.44 o 
   1   5  15        0.48        0.00     14.37 o 
  -8   0  16        3.12        0.00     13.47 o 
  -7   0  16        8.54       23.65     14.57 o 
  -6   0  16      658.17      694.34     30.52 o 
  -5   0  16      173.13      245.18     14.99 o 
  -4   0  16     2163.71     2203.47     37.89 o 
  -3   0  16      517.77      587.36     14.13 o 
  -2   0  16      640.92      567.92     17.61 o 
  -1   0  16      393.42      400.26     13.87 o 
   0   0  16      148.05      161.88      9.87 o 
   1   0  16      698.01      647.59     31.35 o 
   2   0  16     2609.94     2537.31     85.25 o 
   3   0  16      526.86      539.52     29.42 o 
   4   0  16       36.66       43.72     16.22 o 
   5   0  16      153.25      183.14     22.00 o 
   6   0  16       16.89       26.40     16.50 o 
   7   0  16       25.57       26.12     20.62 o 
  -9   1  16      103.08       94.89     14.49 o 
  -8   1  16      205.31      178.95     14.96 o 
  -7   1  16      196.79      223.45     13.29 o 
  -6   1  16        8.74       13.38      6.44 o 
  -5   1  16     1854.17     1750.14     33.58 o 
  -4   1  16      463.20      539.88     12.65 o 
  -3   1  16      961.90      919.53     15.21 o 
  -2   1  16      202.81      236.48     15.96 o 
  -1   1  16      119.52      103.43      7.79 o 
   0   1  16      331.72      312.86     11.11 o 
   1   1  16        4.05        5.82      7.72 o 
   2   1  16      880.79      846.38     19.97 o 
   3   1  16      627.29      543.93     36.49 o 
   4   1  16       90.98      111.04     23.10 o 
   5   1  16      104.17       95.51     13.39 o 
   6   1  16        7.85        1.29     11.65 o 
  -8   2  16      326.59      370.43     17.20 o 
  -7   2  16      559.46      499.63     15.74 o 
  -6   2  16      568.88      603.63     16.10 o 
  -5   2  16        3.18        4.05      6.36 o 
  -4   2  16      810.25      757.26     16.54 o 
  -3   2  16      469.84      520.28     15.56 o 
  -2   2  16       39.92       39.73      6.99 o 
  -1   2  16     1592.56     1533.06     34.35 o 
   0   2  16      184.80      168.32      9.97 o 
   1   2  16      431.30      427.22     14.36 o 
   2   2  16       57.85       60.97      7.82 o 
   3   2  16       56.31       56.93      7.10 o 
   4   2  16      202.98      185.54     14.01 o 
   5   2  16       15.20        0.00      8.16 o 
   6   2  16       63.54       87.32     15.19 o 
  -7   3  16      508.34      498.78     17.32 o 
  -6   3  16      205.82      173.69     13.24 o 
  -5   3  16       99.76      110.63     11.20 o 
  -4   3  16       42.91       28.96     11.85 o 
  -3   3  16        3.95        0.00     11.24 o 
  -2   3  16      649.69      634.65     40.97 o 
  -1   3  16      193.63      200.57     16.91 o 
   0   3  16      966.51      937.44     23.67 o 
   1   3  16       90.60      113.29     17.69 o 
   2   3  16      122.86      143.22     11.34 o 
   3   3  16       15.00       14.31      7.55 o 
   4   3  16        3.96        0.00      7.21 o 
   5   3  16       63.65       75.29      9.56 o 
  -6   4  16      235.91      246.31     23.38 o 
  -5   4  16       18.36        9.87     15.31 o 
  -4   4  16      417.22      359.80     61.18 o 
  -3   4  16       99.93       65.67     15.15 o 
  -2   4  16       30.23       17.31     14.14 o 
  -1   4  16      110.69       94.72     20.62 o 
   0   4  16       16.98       13.66     11.87 o 
   1   4  16      108.40       96.00     15.26 o 
   2   4  16        2.64       20.19      8.88 o 
   3   4  16       14.81       26.37      9.34 o 
  -1   5  16        2.48        0.00     15.90 o 
  -9   1  17        0.14        2.75     12.53 o 
  -8   1  17       43.10       49.44     13.21 o 
  -7   1  17       31.70       26.87     11.23 o 
  -6   1  17       33.28       47.88      8.78 o 
  -5   1  17      143.80      149.39     10.78 o 
  -4   1  17      178.08      177.08      9.17 o 
  -3   1  17       24.59       16.61      4.58 o 
  -2   1  17       29.77       29.73      5.07 o 
  -1   1  17      221.36      193.89     12.44 o 
   0   1  17      320.18      295.24     11.32 o 
   1   1  17       17.54       10.50      5.97 o 
   2   1  17        5.09        2.33      5.79 o 
   3   1  17      126.80      109.08     13.50 o 
   4   1  17        3.73        1.20     11.00 o 
   5   1  17        2.29        5.48     18.42 o 
   6   1  17       45.28       53.58     14.96 o 
  -8   2  17        0.29       12.92     11.69 o 
  -7   2  17       38.59       41.89      8.55 o 
  -6   2  17       57.06       54.44      8.47 o 
  -5   2  17       56.12       67.77      8.89 o 
  -4   2  17      190.35      180.60     14.24 o 
  -3   2  17      164.37      151.94     29.70 o 
  -2   2  17      349.82      318.18     16.18 o 
  -1   2  17        3.55        5.60      6.15 o 
   0   2  17        7.28        4.32      6.70 o 
   1   2  17        5.22        0.00      7.13 o 
   2   2  17       10.27       12.70      7.20 o 
   3   2  17        0.80        0.95      6.05 o 
   4   2  17        1.41        0.00      6.34 o 
   5   2  17       17.89       14.02     13.75 o 
   6   2  17        2.29        0.00     14.66 o 
  -7   3  17       50.39       49.57     10.72 o 
  -6   3  17        1.07        0.00      9.82 o 
  -5   3  17        2.22        0.00     13.12 o 
  -4   3  17        0.32        8.32     12.40 o 
  -3   3  17       17.00        3.57     11.90 o 
  -2   3  17        8.03        9.11     10.65 o 
  -1   3  17       18.64       38.93     11.49 o 
   0   3  17       24.93       17.07      9.07 o 
   1   3  17        0.01        0.00      8.05 o 
   2   3  17        1.08        0.00      8.70 o 
   3   3  17       21.07       26.42      7.70 o 
   4   3  17        0.06        0.00      7.26 o 
   5   3  17        0.73        0.00     10.29 o 
  -5   4  17       25.65       23.72     16.62 o 
  -4   4  17       70.95       59.27     15.70 o 
  -3   4  17       13.64        3.59     15.26 o 
  -2   4  17      107.71      125.38     16.61 o 
  -1   4  17        4.16        6.62     14.16 o 
   0   4  17        0.94        0.75     15.67 o 
   1   4  17        2.88        6.51     13.32 o 
   2   4  17        6.18       13.85      8.62 o 
   3   4  17        1.97        0.00      8.79 o 
  -8   0  18       98.53       80.02     18.15 o 
  -7   0  18      589.14      699.02     34.92 o 
  -6   0  18      458.21      381.96     25.57 o 
  -5   0  18      590.04      598.15     26.40 o 
  -4   0  18       16.55       33.57      6.65 o 
  -3   0  18       57.12       83.35      7.09 o 
  -2   0  18      464.71      497.33     13.47 o 
  -1   0  18        4.19        0.00      7.22 o 
   0   0  18      805.32      877.39     43.59 o 
   1   0  18      495.33      462.80     28.87 o 
   2   0  18       31.74       14.57     15.67 o 
   3   0  18      145.00      160.87     21.45 o 
   4   0  18        3.64        0.00     15.40 o 
   5   0  18       77.11       77.27     21.17 o 
   6   0  18        1.58        0.00     14.57 o 
  -8   1  18      213.01      223.72     18.42 o 
  -7   1  18       15.21        6.80     10.41 o 
  -6   1  18      287.36      333.21     14.85 o 
  -5   1  18      355.57      310.68     13.75 o 
  -4   1  18      104.49      117.62      7.47 o 
  -3   1  18       61.30       84.65      5.95 o 
  -2   1  18      155.23      128.79     15.45 o 
  -1   1  18      664.83      661.38     25.03 o 
   0   1  18        0.15        0.45      6.42 o 
   1   1  18      169.46      200.07     25.44 o 
   2   1  18        1.07        2.93      6.42 o 
   3   1  18       11.05       11.77     10.17 o 
   4   1  18       17.48       23.11     10.96 o 
   5   1  18        0.65        0.00     12.92 o 
   6   1  18       15.99       16.08     13.98 o 
  -8   2  18       42.36       32.23     12.47 o 
  -7   2  18      122.51      145.25     13.47 o 
  -6   2  18      132.03      172.29     10.70 o 
  -5   2  18      147.29      171.93      9.69 o 
  -4   2  18       33.15       75.31      8.58 o 
  -3   2  18      587.06      573.98     21.75 o 
  -2   2  18      115.29      127.37     36.85 o 
  -1   2  18       57.35       42.03      7.56 o 
   0   2  18       14.90        7.85      6.97 o 
   1   2  18      188.92      188.92     18.93 o 
   2   2  18       76.52       80.40     12.86 o 
   3   2  18       30.89       19.00      9.12 o 
   4   2  18       98.81      115.30     43.72 o 
   5   2  18       32.86       32.00     14.68 o 
  -7   3  18       11.19       31.30     11.55 o 
  -6   3  18       17.25       20.63     10.66 o 
  -5   3  18      278.68      284.48     21.17 o 
  -4   3  18      403.36      336.10     74.80 o 
  -3   3  18      134.54      155.51     22.41 o 
  -2   3  18      327.07      271.88     18.67 o 
  -1   3  18       14.03       32.62     11.99 o 
   0   3  18       90.36       92.50     11.07 o 
   1   3  18        5.09        0.00      8.66 o 
   2   3  18       57.52       71.11     10.95 o 
   3   3  18      113.23      136.88     11.07 o 
   4   3  18       31.31       30.80      8.88 o 
  -5   4  18       17.95        0.00     16.43 o 
  -4   4  18       12.13       31.19     15.51 o 
  -3   4  18       13.74        1.18     15.11 o 
  -2   4  18       40.00       55.80     15.87 o 
  -1   4  18        2.80        0.00     12.59 o 
   0   4  18        2.27       13.98     14.99 o 
   1   4  18        5.77        0.00     11.86 o 
   2   4  18       18.29       12.97      9.47 o 
  -8   1  19       44.31       42.82     13.96 o 
  -7   1  19       59.44       45.35     12.15 o 
  -6   1  19        0.42        0.00      8.44 o 
  -5   1  19       31.25       30.40      6.79 o 
  -4   1  19        8.71        9.18      6.05 o 
  -3   1  19       38.24       54.71      6.46 o 
  -2   1  19      238.98      230.68     23.52 o 
  -1   1  19        0.16        0.52      6.31 o 
   0   1  19      182.90      184.17     10.82 o 
   1   1  19      309.96      300.86     12.76 o 
   2   1  19       17.01       12.48      8.92 o 
   3   1  19        0.01        0.00      9.62 o 
   4   1  19       47.13       46.96     12.23 o 
   5   1  19        8.49       14.34     14.09 o 
  -7   2  19       98.38      110.66     12.88 o 
  -6   2  19        7.20       16.02      8.27 o 
  -5   2  19       76.37       77.16      8.38 o 
  -4   2  19       18.55       15.58     12.37 o 
  -3   2  19       20.25       11.91      9.94 o 
  -2   2  19       10.71        0.00      9.87 o 
  -1   2  19      177.33      171.92     21.96 o 
   0   2  19        0.22        0.00      6.92 o 
   1   2  19       12.40       23.12      7.60 o 
   2   2  19       13.26        6.56      8.04 o 
   3   2  19        5.72       10.31      7.05 o 
   4   2  19        4.76        0.00     13.54 o 
   5   2  19        0.36        0.00     17.05 o 
  -6   3  19        0.84        0.00     14.57 o 
  -5   3  19       69.50       55.56     15.15 o 
  -4   3  19        2.21       24.65     13.45 o 
  -3   3  19       20.72       28.96     13.36 o 
  -2   3  19       20.14       19.29     12.58 o 
  -1   3  19        0.59        0.92     10.51 o 
   0   3  19        3.82        0.00     11.03 o 
   1   3  19        6.70        2.25      8.85 o 
   2   3  19        0.24       19.89      9.91 o 
   3   3  19        0.04        0.00      7.85 o 
  -4   4  19       49.35       42.84     17.24 o 
  -3   4  19       59.62       48.26     15.95 o 
  -2   4  19       13.31       23.70     14.24 o 
  -1   4  19       37.19       27.45     13.97 o 
   0   4  19        1.18        3.57     13.34 o 
   1   4  19        0.43        0.00     13.99 o 
  -8   0  20       86.78      102.02     20.07 o 
  -7   0  20        3.79       30.80     15.95 o 
  -6   0  20      165.53      179.02     20.35 o 
  -5   0  20      789.43      928.63     37.95 o 
  -4   0  20      275.55      266.32     14.74 o 
  -3   0  20      393.96      462.27     19.58 o 
  -2   0  20      491.99      474.78     27.64 o 
  -1   0  20       12.40       11.84     13.34 o 
   0   0  20       15.10       15.95     15.40 o 
   1   0  20      377.78      356.38     27.22 o 
   2   0  20      914.36      905.81     43.45 o 
   3   0  20        0.31       12.65     16.22 o 
   4   0  20       79.98      111.92     24.20 o 
   5   0  20        3.44        0.00     20.07 o 
  -8   1  20       57.45       37.54     14.29 o 
  -7   1  20      117.10      138.53     17.46 o 
  -6   1  20       21.43       28.30     10.01 o 
  -5   1  20      313.03      325.98     15.24 o 
  -4   1  20      706.81      830.00     17.63 o 
  -3   1  20      248.60      225.63     20.71 o 
  -2   1  20      324.23      344.83     15.20 o 
  -1   1  20       10.01       10.19      7.48 o 
   0   1  20      223.93      248.84     20.67 o 
   1   1  20      103.80      116.25     12.82 o 
   2   1  20       31.10       33.61      8.61 o 
   3   1  20       86.04      101.29     16.91 o 
   4   1  20       12.41        0.00     11.96 o 
   5   1  20       35.03       50.17     16.69 o 
  -7   2  20       47.69       12.62     11.60 o 
  -6   2  20      266.82      295.29     19.61 o 
  -5   2  20        0.98       10.24     12.28 o 
  -4   2  20       34.24       34.04     12.20 o 
  -3   2  20       19.76       33.83     19.66 o 
  -2   2  20       10.48       15.73     10.87 o 
  -1   2  20      413.26      423.90     17.88 o 
   0   2  20       21.13       20.02      8.73 o 
   1   2  20      185.96      206.55     18.34 o 
   2   2  20        2.58        2.09      8.33 o 
   3   2  20        2.35        1.98      8.83 o 
   4   2  20       30.17       22.16     13.87 o 
  -6   3  20       36.54       16.14     18.29 o 
  -5   3  20      113.97      111.24     16.57 o 
  -4   3  20        5.95        8.06     13.89 o 
  -3   3  20        4.92       11.78     13.32 o 
  -2   3  20       46.36       61.38     14.09 o 
  -1   3  20        0.17        0.00     10.91 o 
   0   3  20      186.87      167.45     21.45 o 
   1   3  20        2.39        0.00      9.88 o 
   2   3  20        7.34        9.45     11.30 o 
   3   3  20        6.31        7.16      8.44 o 
  -3   4  20       23.54       19.71     16.61 o 
  -2   4  20       16.18        0.00     28.60 o 
  -1   4  20       42.02       58.08     34.10 o 
   0   4  20        0.06        7.38     15.67 o 
  -7   1  21       37.39       36.44     12.48 o 
  -6   1  21       78.00       61.74     11.63 o 
  -5   1  21        2.43        0.32      6.94 o 
  -4   1  21      122.16      131.35      8.84 o 
  -3   1  21        8.44        3.08      9.54 o 
  -2   1  21      177.08      182.88     11.61 o 
  -1   1  21      185.88      188.61     11.72 o 
   0   1  21       98.40      121.85     10.70 o 
   1   1  21      196.85      183.42     25.34 o 
   2   1  21       37.21       39.65     15.81 o 
   3   1  21       14.40        5.50     13.42 o 
   4   1  21        2.61        0.00     13.85 o 
  -7   2  21       38.73       26.61     12.12 o 
  -6   2  21       66.61       76.43     10.01 o 
  -5   2  21        0.16        1.03     12.45 o 
  -4   2  21       46.89       52.32     13.36 o 
  -3   2  21       17.09       14.89     11.83 o 
  -2   2  21       38.34       26.22     10.82 o 
  -1   2  21        7.08       12.16      8.39 o 
   0   2  21       94.93      103.81     14.29 o 
   1   2  21       10.70        0.00      8.27 o 
   2   2  21        0.03        0.00      9.52 o 
   3   2  21       33.51       31.15     10.65 o 
  -5   3  21       21.70       13.11     13.93 o 
  -4   3  21        8.77       15.34     14.36 o 
  -3   3  21        0.42       12.09     12.97 o 
  -2   3  21        8.26       11.44     12.33 o 
  -1   3  21        0.35        0.41     11.65 o 
   0   3  21        4.55        0.00     12.58 o 
   1   3  21        1.01       13.04     10.02 o 
   2   3  21        0.01        4.92      8.91 o 
  -7   0  22        6.30        0.00     17.87 o 
  -6   0  22      125.08       71.77     18.42 o 
  -5   0  22      447.13      422.93     27.22 o 
  -4   0  22       46.29       21.95     10.90 o 
  -3   0  22        1.11        5.98      7.39 o 
  -2   0  22       25.76       58.17     10.93 o 
  -1   0  22      176.52      169.13     22.14 o 
   0   0  22       44.25       50.32     20.07 o 
   1   0  22        6.27       23.10     18.70 o 
   2   0  22       28.16       32.17     20.35 o 
   3   0  22        0.98       15.12     20.07 o 
   4   0  22        0.03        5.22     21.72 o 
  -7   1  22        2.97        7.34     18.15 o 
  -6   1  22      131.23      126.01     14.25 o 
  -5   1  22        0.54       12.43      7.67 o 
  -4   1  22       38.46       37.21     12.79 o 
  -3   1  22        3.18       11.91     10.49 o 
  -2   1  22        3.95        4.66      8.43 o 
  -1   1  22        6.01       20.88     10.12 o 
   0   1  22        6.24        6.01      8.74 o 
   1   1  22       12.46       20.54     10.26 o 
   2   1  22        0.39        0.00     14.20 o 
   3   1  22       30.14       51.67     15.84 o 
   4   1  22        2.29       26.22     20.76 o 
  -6   2  22       32.06       44.15     12.36 o 
  -5   2  22       11.39        0.00     16.91 o 
  -4   2  22       61.38       87.88     22.96 o 
  -3   2  22       94.75       89.84     26.67 o 
  -2   2  22      175.28       81.95     25.57 o 
  -1   2  22       40.82       38.94     12.41 o 
   0   2  22        3.41       10.84      9.10 o 
   1   2  22        0.28        0.00      8.96 o 
   2   2  22        7.29        6.57      9.67 o 
   3   2  22       17.82       20.25     11.19 o 
  -4   3  22       49.35       46.49     39.87 o 
  -3   3  22      129.58      115.31     18.15 o 
  -2   3  22        4.70        8.86     13.90 o 
  -1   3  22       27.32       17.97     13.19 o 
   0   3  22        1.96        3.22     13.19 o 
   1   3  22        1.53        0.00     12.05 o 
  -6   1  23       19.62       15.63     12.33 o 
  -5   1  23       10.08        0.57     12.06 o 
  -4   1  23      109.69      105.63     14.11 o 
  -3   1  23       50.18       58.76     16.77 o 
  -2   1  23       23.86       44.44      9.79 o 
  -1   1  23       50.12       58.75     10.24 o 
   0   1  23       54.92       62.98     13.74 o 
   1   1  23       88.67       76.57     10.56 o 
   2   1  23       16.17       14.04     16.16 o 
   3   1  23        9.07       19.90     15.74 o 
  -5   2  23       74.20       54.39     23.37 o 
  -4   2  23        2.92        0.00     12.70 o 
  -3   2  23        2.91        0.00     10.99 o 
  -2   2  23        0.15        0.00     10.94 o 
  -1   2  23       48.41       59.12     13.32 o 
   0   2  23        2.20        0.34     10.12 o 
   1   2  23       23.54       20.77     10.07 o 
   2   2  23       19.77        9.85     11.28 o 
  -3   3  23       26.57       18.56     15.28 o 
  -2   3  23        0.78       11.46     14.78 o 
  -1   3  23        0.73        8.76     14.45 o 
   0   3  23        1.39        0.00     13.83 o 
  -6   0  24       61.17       67.65     19.25 o 
  -5   0  24      163.59      228.24     23.37 o 
  -3   0  24      631.24      769.15     25.96 o 
  -2   0  24        8.01        3.94     10.28 o 
  -1   0  24       85.47       51.97     22.00 o 
   0   0  24       42.41       34.37     22.55 o 
   1   0  24       17.53        2.20     21.45 o 
   2   0  24       19.85        0.00     21.72 o 
  -6   1  24       11.37       41.25     18.70 o 
  -5   1  24        0.97        9.93     14.69 o 
  -4   1  24       66.65      100.87     32.59 o 
  -3   1  24       18.19        1.34     13.61 o 
  -2   1  24      156.82      181.56     17.13 o 
  -1   1  24        1.58        0.00      9.62 o 
   0   1  24      102.92       95.12     19.58 o 
   1   1  24       54.69       35.22     15.54 o 
   2   1  24        8.15        0.00     15.52 o 
  -5   2  24       14.84       17.18     20.35 o 
  -4   2  24       31.07       22.22     14.11 o 
  -3   2  24        2.02        0.00     13.01 o 
  -2   2  24        4.13       11.37     12.94 o 
  -1   2  24       33.21       45.56     12.91 o 
   0   2  24      160.20      169.78     26.87 o 
   1   2  24        0.32        0.00     10.62 o 
  -5   1  25       28.56       34.10     27.77 o 
  -4   1  25        1.78        3.33     12.95 o 
  -3   1  25       21.40       16.36     18.97 o 
  -2   1  25       50.71       43.76     16.09 o 
  -1   1  25        0.09        0.00     10.36 o 
   0   1  25        5.02        0.00     11.25 o 
   1   1  25       16.29        1.66     16.21 o 
  -3   2  25        1.35        0.00     13.34 o 
  -2   2  25        0.04        9.97     13.57 o 
  -1   2  25        0.94        0.00     13.11 o 
   0   2  25       26.03       42.70     12.42 o 
  -3   0  26       15.26       12.95     12.45 o 
  -2   0  26       87.50       75.90     24.75 o 
  -1   0  26       32.83       31.35     24.47 o 
   0   0  26        2.06       10.72     22.27 o 
  -4   1  26       24.98       12.88     13.70 o 
  -3   1  26        1.20        0.00     12.66 o 
  -2   1  26        8.89       18.73     16.09 o 
  -1   1  26        2.94        5.17     11.38 o 
   0   1  26        3.83       11.14     10.50 o 
                                                 
